# Supplementary material for: NeuroimaGene: an R package for assessing the neurological correlates of genetically regulated gene expression
Source: BMC Bioinformatics. 2024 Oct 8;25:325. doi: 10.1186/s12859-024-05936-x (PMC11463069; doi:10.1186/s12859-024-05936-x)
Supplement: Supplementary file 2 — Additional file 2 [file 12859_2024_5936_MOESM2_ESM.txt]

gene	gene_name	gwas_phenotype	training_model	zscore	mod_BHpval
ENSG00000175164	ABO	aparc-a2009s_lh_thickness_G-front-sup	JTI_Adrenal_Gland	-4.15139470099372	0.0365996597200158
ENSG00000175164	ABO	aparc-a2009s_rh_area_G+S-paracentral	JTI_Adrenal_Gland	4.88229867284325	0.00377437902389803
ENSG00000175164	ABO	aparc-a2009s_rh_thickness_G-front-sup	JTI_Adrenal_Gland	-4.45135442594564	0.0159036484352817
ENSG00000175164	ABO	aparc-a2009s_rh_thickness_S-front-sup	JTI_Adrenal_Gland	-4.32292808757025	0.0230823122679303
ENSG00000175164	ABO	aparc-Desikan_rh_thickness_caudalmiddlefrontal	JTI_Adrenal_Gland	-4.5004668070484	0.0136935118131769
ENSG00000175164	ABO	aparc-Desikan_rh_thickness_superiorfrontal	JTI_Adrenal_Gland	-4.16919737016122	0.0349653921491619
ENSG00000175164	ABO	aparc-DKTatlas_rh_thickness_caudalmiddlefrontal	JTI_Adrenal_Gland	-4.38798812782386	0.019110310422902
ENSG00000175164	ABO	aparc-DKTatlas_rh_thickness_superiorfrontal	JTI_Adrenal_Gland	-4.05824975552911	0.0460958950996259
ENSG00000175164	ABO	aseg_lh_volume_Accumbens-area	JTI_Adrenal_Gland	4.93526307105278	0.00310926662552192
ENSG00000175164	ABO	BA-exvivo_rh_area_BA4a	JTI_Adrenal_Gland	4.66820138310333	0.00797676521508925
ENSG00000175164	ABO	IDP_T1_FAST_ROIs_L_ventral_striatum	JTI_Adrenal_Gland	4.69873657051343	0.00719012464452438
ENSG00000175164	ABO	aparc-a2009s_rh_area_G+S-paracentral	JTI_Brain_Amygdala	4.42124713570822	0.0173303664516643
ENSG00000158109	TPRG1L	IDP_T1_FIRST_right_accumbens_volume	JTI_Brain_Amygdala	-4.18819083880218	0.0333010409980226
ENSG00000175164	ABO	aparc-a2009s_rh_area_G+S-paracentral	JTI_Brain_Anterior_cingulate_cortex_BA24	4.21450258998727	0.0311045848767927
ENSG00000175164	ABO	aparc-a2009s_rh_area_G+S-paracentral	JTI_Brain_Caudate_basal_ganglia	4.85509921112505	0.00416478715526876
ENSG00000175164	ABO	aseg_lh_volume_Accumbens-area	JTI_Brain_Caudate_basal_ganglia	4.53164385208593	0.0124708852334775
ENSG00000175164	ABO	BA-exvivo_rh_area_BA4a	JTI_Brain_Caudate_basal_ganglia	4.42686686166953	0.0170562732383515
ENSG00000226746	SMCR5	aparc-Desikan_rh_volume_bankssts	JTI_Brain_Cerebellar_Hemisphere	4.21221484520812	0.0312831376692078
ENSG00000226746	SMCR5	IDP_T1_FAST_ROIs_R_sup_temp_gyrus_post	JTI_Brain_Cerebellar_Hemisphere	4.04600108247124	0.0474776388361253
ENSG00000226746	SMCR5	IDP_T1_FAST_ROIs_L_juxtapos_lobule_cortex	JTI_Brain_Cerebellum	4.35112299326913	0.0212676366936776
ENSG00000163596	ICA1L	aparc-a2009s_lh_area_G-front-sup	JTI_Brain_Cortex	-4.75615064808848	0.00591232302043056
ENSG00000163596	ICA1L	aparc-a2009s_lh_thickness_S-circular-insula-inf	JTI_Brain_Cortex	-4.1843580621213	0.0336452834288327
ENSG00000163596	ICA1L	aparc-a2009s_lh_thickness_S-circular-insula-sup	JTI_Brain_Cortex	-4.14711550742436	0.0369825298319741
ENSG00000175164	ABO	aparc-a2009s_rh_area_G+S-paracentral	JTI_Brain_Cortex	4.80481258510533	0.00498600439735321
ENSG00000163596	ICA1L	aparc-a2009s_rh_thickness_S-circular-insula-inf	JTI_Brain_Cortex	-4.32031414422399	0.0232533570068788
ENSG00000163596	ICA1L	aparc-a2009s_rh_thickness_S-circular-insula-sup	JTI_Brain_Cortex	-4.20062143792174	0.0322531636820966
ENSG00000163596	ICA1L	aparc-Desikan_lh_area_superiorfrontal	JTI_Brain_Cortex	-4.71794715602292	0.00673326773692566
ENSG00000163596	ICA1L	aparc-Desikan_lh_volume_superiorfrontal	JTI_Brain_Cortex	-4.24037888880486	0.028996361512191
ENSG00000163596	ICA1L	aparc-DKTatlas_lh_area_superiorfrontal	JTI_Brain_Cortex	-4.42937291027017	0.0169328455891312
ENSG00000163596	ICA1L	aparc-pial_lh_area_superiorfrontal	JTI_Brain_Cortex	-4.65188892160336	0.00843135697671503
ENSG00000175164	ABO	aseg_lh_volume_Accumbens-area	JTI_Brain_Cortex	4.59477918613304	0.0101822871597662
ENSG00000175164	ABO	BA-exvivo_rh_area_BA4a	JTI_Brain_Cortex	4.30774764655203	0.0240890936855325
ENSG00000163596	ICA1L	HippSubfield_rh_volume_hippocampal-fissure	JTI_Brain_Cortex	4.92373359714941	0.00324575570350873
ENSG00000163596	ICA1L	IDP_T1_FAST_ROIs_L_caudate	JTI_Brain_Cortex	4.99680572242461	0.00247581902184697
ENSG00000163596	ICA1L	IDP_T1_FAST_ROIs_R_caudate	JTI_Brain_Cortex	6.15779472571353	1.27290118045067e-05
ENSG00000163596	ICA1L	IDP_T1_FAST_ROIs_R_putamen	JTI_Brain_Cortex	4.12189066758454	0.0393446945244961
ENSG00000163596	ICA1L	aparc-a2009s_lh_area_G-front-sup	JTI_Brain_Frontal_Cortex_BA9	-4.83010315262612	0.00455907271033768
ENSG00000163596	ICA1L	aparc-a2009s_lh_thickness_S-circular-insula-inf	JTI_Brain_Frontal_Cortex_BA9	-4.33499169388166	0.0222944256306189
ENSG00000163596	ICA1L	aparc-a2009s_lh_thickness_S-circular-insula-sup	JTI_Brain_Frontal_Cortex_BA9	-4.21257526230444	0.0312559591995263
ENSG00000175164	ABO	aparc-a2009s_rh_area_G+S-paracentral	JTI_Brain_Frontal_Cortex_BA9	4.70753348866889	0.00697642783289406
ENSG00000163596	ICA1L	aparc-a2009s_rh_thickness_S-circular-insula-inf	JTI_Brain_Frontal_Cortex_BA9	-4.46293386628545	0.0153683673896889
ENSG00000163596	ICA1L	aparc-a2009s_rh_thickness_S-circular-insula-sup	JTI_Brain_Frontal_Cortex_BA9	-4.12709987779711	0.03887633978193
ENSG00000163596	ICA1L	aparc-Desikan_lh_area_superiorfrontal	JTI_Brain_Frontal_Cortex_BA9	-4.75955647450579	0.00584635978735582
ENSG00000163596	ICA1L	aparc-Desikan_lh_volume_superiorfrontal	JTI_Brain_Frontal_Cortex_BA9	-4.1129452655728	0.0402269242465546
ENSG00000163596	ICA1L	aparc-Desikan_rh_area_superiorfrontal	JTI_Brain_Frontal_Cortex_BA9	-4.09660304014201	0.0418729728943529
ENSG00000163596	ICA1L	aparc-DKTatlas_lh_area_superiorfrontal	JTI_Brain_Frontal_Cortex_BA9	-4.50241580569931	0.0136187900931475
ENSG00000163596	ICA1L	aparc-pial_lh_area_superiorfrontal	JTI_Brain_Frontal_Cortex_BA9	-4.6401097832054	0.0087760988054818
ENSG00000163596	ICA1L	aseg_global_volume_WM-hypointensities	JTI_Brain_Frontal_Cortex_BA9	4.07710242007146	0.0440027684454919
ENSG00000175164	ABO	aseg_lh_volume_Accumbens-area	JTI_Brain_Frontal_Cortex_BA9	4.57061067661022	0.0110165890873988
ENSG00000175164	ABO	BA-exvivo_rh_area_BA4a	JTI_Brain_Frontal_Cortex_BA9	4.24972835317566	0.0282720452737849
ENSG00000163596	ICA1L	HippSubfield_rh_volume_hippocampal-fissure	JTI_Brain_Frontal_Cortex_BA9	4.99990123132229	0.00244718931679134
ENSG00000163596	ICA1L	IDP_T1_FAST_ROIs_L_caudate	JTI_Brain_Frontal_Cortex_BA9	5.27900986804767	0.000806665953961046
ENSG00000163596	ICA1L	IDP_T1_FAST_ROIs_L_putamen	JTI_Brain_Frontal_Cortex_BA9	4.53547063121434	0.0123234383517154
ENSG00000163596	ICA1L	IDP_T1_FAST_ROIs_R_caudate	JTI_Brain_Frontal_Cortex_BA9	6.51877879938872	1.81632187152849e-06
ENSG00000163596	ICA1L	IDP_T1_FAST_ROIs_R_putamen	JTI_Brain_Frontal_Cortex_BA9	4.82706373076086	0.00461009874441771
ENSG00000158109	TPRG1L	IDP_T1_FIRST_right_accumbens_volume	JTI_Brain_Frontal_Cortex_BA9	-4.17238914261038	0.0346798442836579
ENSG00000158109	TPRG1L	AmygNuclei_lh_volume_Lateral-nucleus	JTI_Brain_Hippocampus	-4.0242919974927	0.0499593131385114
ENSG00000175164	ABO	aparc-a2009s_rh_area_G+S-paracentral	JTI_Brain_Hippocampus	4.69642409924264	0.00724419117433418
ENSG00000158109	TPRG1L	aparc-pial_lh_area_transversetemporal	JTI_Brain_Hippocampus	4.21701210766367	0.0308909348519466
ENSG00000175164	ABO	aseg_lh_volume_Accumbens-area	JTI_Brain_Hippocampus	4.57830562156213	0.0107483172908877
ENSG00000175164	ABO	BA-exvivo_rh_area_BA4a	JTI_Brain_Hippocampus	4.24267552271476	0.0288062570623791
ENSG00000158109	TPRG1L	HippSubfield_lh_volume_molecular-layer-HP-head	JTI_Brain_Hippocampus	-4.16613074250081	0.0352293005818982
ENSG00000158109	TPRG1L	HippSubfield_lh_volume_Whole-hippocampal-head	JTI_Brain_Hippocampus	-4.15623732149133	0.0361537110650062
ENSG00000158109	TPRG1L	HippSubfield_rh_volume_GC-ML-DG-head	JTI_Brain_Hippocampus	-4.10265366659823	0.0412509729951889
ENSG00000158109	TPRG1L	HippSubfield_rh_volume_molecular-layer-HP-head	JTI_Brain_Hippocampus	-4.19285383442465	0.0329028607252029
ENSG00000158109	TPRG1L	HippSubfield_rh_volume_Whole-hippocampal-head	JTI_Brain_Hippocampus	-4.1534405278768	0.0364032915047966
ENSG00000158109	TPRG1L	IDP_T1_FIRST_right_accumbens_volume	JTI_Brain_Hippocampus	-4.46714522375972	0.0151651801568303
ENSG00000175164	ABO	aparc-a2009s_rh_area_G+S-paracentral	JTI_Brain_Hypothalamus	4.82069873450358	0.00471327642511001
ENSG00000175164	ABO	aseg_lh_volume_Accumbens-area	JTI_Brain_Hypothalamus	4.3051082307416	0.0242645530401471
ENSG00000175164	ABO	BA-exvivo_rh_area_BA4a	JTI_Brain_Hypothalamus	4.18451371551931	0.0336320679146745
ENSG00000175164	ABO	aparc-a2009s_rh_area_G+S-paracentral	JTI_Brain_Nucleus_accumbens_basal_ganglia	4.68864415882534	0.00744565884145517
ENSG00000175164	ABO	aseg_lh_volume_Accumbens-area	JTI_Brain_Nucleus_accumbens_basal_ganglia	4.60190038441909	0.00994883550321002
ENSG00000175164	ABO	BA-exvivo_rh_area_BA4a	JTI_Brain_Nucleus_accumbens_basal_ganglia	4.25240553378198	0.0280617546959733
ENSG00000158109	TPRG1L	AmygNuclei_lh_volume_Lateral-nucleus	JTI_Brain_Putamen_basal_ganglia	-4.05126853250613	0.0468751371336626
ENSG00000158109	TPRG1L	aparc-pial_lh_area_transversetemporal	JTI_Brain_Putamen_basal_ganglia	4.17333042368592	0.0345946145305439
ENSG00000158109	TPRG1L	HippSubfield_lh_volume_molecular-layer-HP-head	JTI_Brain_Putamen_basal_ganglia	-4.22110574543265	0.030563859416679
ENSG00000158109	TPRG1L	HippSubfield_lh_volume_Whole-hippocampal-head	JTI_Brain_Putamen_basal_ganglia	-4.20381361040826	0.0319848797203378
ENSG00000158109	TPRG1L	HippSubfield_rh_volume_GC-ML-DG-head	JTI_Brain_Putamen_basal_ganglia	-4.10908446895285	0.040611414067374
ENSG00000158109	TPRG1L	HippSubfield_rh_volume_molecular-layer-HP-head	JTI_Brain_Putamen_basal_ganglia	-4.21867128044909	0.0307567517372467
ENSG00000158109	TPRG1L	HippSubfield_rh_volume_Whole-hippocampal-head	JTI_Brain_Putamen_basal_ganglia	-4.18697368943949	0.033420873627122
ENSG00000158109	TPRG1L	IDP_T1_FIRST_right_accumbens_volume	JTI_Brain_Putamen_basal_ganglia	-4.48353884824562	0.0144169950252387
ENSG00000175164	ABO	aparc-a2009s_rh_area_G+S-paracentral	JTI_Brain_Spinal_cord_cervical_c-1	4.82731836384456	0.00460551940906373
ENSG00000175164	ABO	aparc-Desikan_rh_thickness_caudalmiddlefrontal	JTI_Brain_Spinal_cord_cervical_c-1	-4.08225055474512	0.0434402146920577
ENSG00000175164	ABO	aseg_lh_volume_Accumbens-area	JTI_Brain_Spinal_cord_cervical_c-1	4.64459720909165	0.00864429398248612
ENSG00000175164	ABO	BA-exvivo_rh_area_BA4a	JTI_Brain_Spinal_cord_cervical_c-1	4.42566911906534	0.0171149990617714
ENSG00000175164	ABO	aparc-a2009s_rh_area_G+S-paracentral	JTI_Colon_Sigmoid	4.93680197473655	0.00309074067728959
ENSG00000175164	ABO	aseg_lh_volume_Accumbens-area	JTI_Colon_Sigmoid	4.62688074669134	0.00917909534670485
ENSG00000175164	ABO	BA-exvivo_rh_area_BA4a	JTI_Colon_Sigmoid	4.32060340602348	0.0232341667367647
ENSG00000175164	ABO	aparc-a2009s_rh_area_G+S-paracentral	JTI_Colon_Transverse	4.78672678652401	0.00531525867205929
ENSG00000175164	ABO	aseg_lh_volume_Accumbens-area	JTI_Colon_Transverse	4.78034207582342	0.00543226996566133
ENSG00000175164	ABO	BA-exvivo_rh_area_BA4a	JTI_Colon_Transverse	4.2986210304673	0.0247114683916587
ENSG00000175164	ABO	aparc-a2009s_lh_thickness_G-front-sup	JTI_Liver	-4.88567638397217	0.00372973887874527
ENSG00000175164	ABO	aparc-a2009s_rh_thickness_G-front-sup	JTI_Liver	-4.76436138153076	0.00574779899659348
ENSG00000175164	ABO	aparc-a2009s_rh_thickness_S-front-sup	JTI_Liver	-4.59004354476929	0.0103412001381224
ENSG00000175164	ABO	aparc-Desikan_lh_thickness_superiorfrontal	JTI_Liver	-4.76198959350586	0.00579642096516875
ENSG00000175164	ABO	aparc-Desikan_rh_area_caudalanteriorcingulate	JTI_Liver	4.36428308486938	0.020472246752909
ENSG00000175164	ABO	aparc-Desikan_rh_thickness_caudalmiddlefrontal	JTI_Liver	-4.54913091659546	0.0117958036117399
ENSG00000175164	ABO	aparc-Desikan_rh_thickness_superiorfrontal	JTI_Liver	-4.5225133895874	0.0128222995069228
ENSG00000175164	ABO	aparc-DKTatlas_lh_thickness_superiorfrontal	JTI_Liver	-4.57628726959229	0.0108145859756179
ENSG00000175164	ABO	aparc-DKTatlas_rh_thickness_caudalmiddlefrontal	JTI_Liver	-4.44348239898682	0.0162563071923216
ENSG00000175164	ABO	aparc-DKTatlas_rh_thickness_superiorfrontal	JTI_Liver	-4.34536170959473	0.0216366478593088
ENSG00000175164	ABO	aseg_lh_volume_Accumbens-area	JTI_Liver	4.5809121131897	0.0106580143641948
ENSG00000175164	ABO	IDP_T1_FAST_ROIs_L_temp_fusif_cortex_ant	JTI_Liver	-4.59304666519165	0.0102386925987315
ENSG00000175164	ABO	IDP_T1_FAST_ROIs_L_ventral_striatum	JTI_Liver	5.22527837753296	0.00101061364761466
ENSG00000138439	FAM117B	HippSubfield_rh_volume_fimbria	JTI_Whole_Blood	-4.22561191368611	0.0301759797563829
